# Supplementary material for: The Study of Yak Colostrum Nutritional Content Based on Foodomics
Source: Foods. 2023 Apr 19;12(8):1707. doi: 10.3390/foods12081707 (PMC10137867; doi:10.3390/foods12081707)
Supplement: Supplementary file 1 [file foods-12-01707-s001.zip]

Archive with 6 entries (6 files):
- Table S1 The information of standard curve for calculating the content of fatty acids.xlsx
- Table S2 The information of standard curve for calculating the content of amino acids and their derivatives.xlsx
- Table S3 The information of the total of 891 metabolites were detected in yak milk.xlsx
- Table S4 The information of 69 DMs in positive ionization mode.xlsx
- Table S5 The information of 93 DMs in negative ionization mode.xlsx
- Table S6 The information of 46 KEGG pathways enriched by DMs.xlsx
