# Supplementary material for: The Study of Yak Colostrum Nutritional Content Based on Foodomics
Source: Foods. 2023 Apr 19;12(8):1707. doi: 10.3390/foods12081707 (PMC10137867; doi:10.3390/foods12081707)
Supplement: Supplementary file 1 [file foods-12-01707-s001.zip › Table S1 The information of standard curve for calculating the content of fatty acids.xlsx]

## Sheet: 标曲
Name	Linear equation	R^2	Linear range (mg/l)
C4:0	y = 0.442332 * x +0.0001593402	0.9999	0.5-50,000
C6:0	y = 1.111124 * x +0.002074	0.9988	0.5-50,000
C8:0	y = 1.469809 * x +0.002027	0.9996	0.5-50,000
C10:0	y = 1.256737 * x +0.04172	0.9971	0.5-50,000
C11:0	y = 1.450052 * x +0.0007297367	0.9996	0.5-50,000
C12:0	y = 1.052662 * x +0.07735	0.9925	0.5-50,000
C13:0	y = 1.288706 * x +0.002489	1	0.5-50,000
C14:0	y = 1.008199 * x +0.061238	0.9935	0.5-50,000
C14:1N5	y = 0.378074 * x +0.023083	0.9961	0.5-50,000
C15:0	y = 0.977716 * x +0.045373	0.9973	0.5-50,000
C15:1N5	y = 0.470104 * x -0.001555	0.9999	0.5-50,000
C16:0	y = 1.003160 * x +0.038555	0.995	0.5-50,000
C16:1N7	y = 0.324104 * x +0.012601	0.9971	0.5-50,000
C17:0	y = 0.966793 * x +0.052748	0.9953	0.5-50,000
C17:1N7	y = 0.349268 * x +0.011668	0.9971	0.5-50,000
C18:0	y = 0.976465 * x +0.026081	0.9968	0.5-50,000
C18:1TN9	y = 0.315340 * x +0.009088	0.9973	0.5-50,000
C18:1N9	y = 0.322410 * x +0.006741	0.9983	0.5-50,000
C18:2TTN6	y = 0.455621 * x -0.005042	1	0.5-50,000
C18:2N6	y = 0.414441 * x +0.013229	0.9965	0.5-50,000
C18:3N6	y = 0.404153 * x -0.0002867386	0.9997	0.5-50,000
C18:3N3	y = 0.488334 * x +0.015897	0.9962	0.5-50,000
C20:0	y = 0.898748 * x +0.040091	0.9957	0.5-50,000
C20:1N9	y = 0.360880 * x -0.00247	0.9996	0.5-50,000
C20:2N6	y = 0.403541 * x -0.001239	0.9995	0.5-50,000
C21:0	y = 0.922680 * x -0.0008770831	0.9999	0.5-50,000
C20:3N6	y = 0.362249 * x -0.0004710069	0.9999	0.5-50,000
C20:4N6	y = 0.378698 * x +0.008784	0.9975	0.5-50,000
C20:3N3	y = 0.469762 * x -0.0007662849	0.9999	0.5-50,000
C22:0	y = 0.909864 * x +0.0007339784	1	0.5-50,000
C20:5N3	y = 0.471774 * x -0.0006985625	0.9999	0.5-50,000
C22:1N9	y = 0.353159 * x -0.002946	0.999	0.5-50,000
C22:2N6	y = 0.324241 * x +0.00001145722	0.9996	0.5-50,000
C23:0	y = 0.840508 * x -0.005065	0.9998	0.5-50,000
C22:4N6	y = 0.337103 * x -0.0003653639	0.9994	0.5-50,000
C22:5N6	y = 0.307962 * x +0.0001392066	0.9998	0.5-50,000
C24:0	y = 0.794711 * x -0.010044	0.9997	0.5-50,000
C22:5N3	y = 0.416986 * x +0.0004065626	0.998	0.5-50,000
C24:1N9	y = 0.374504 * x -0.0005720845	0.9986	0.5-50,000
C22:6N3	y = 0.453205 * x -0.00434	0.9993	0.5-50,000
