# Supplementary material for: The Study of Yak Colostrum Nutritional Content Based on Foodomics
Source: Foods. 2023 Apr 19;12(8):1707. doi: 10.3390/foods12081707 (PMC10137867; doi:10.3390/foods12081707)
Supplement: Supplementary file 1 [file foods-12-01707-s001.zip › Table S2 The information of standard curve for calculating the content of amino acids and their derivatives.xlsx]

## Sheet: Linear
			NO.	Component Name	Mass Info	Retention Time	Linear	R	Linear range（umol/l）
			1	alanine/sarcosine	90.1 / 43.9	6.04986	y = 0.00712 x + 0.00856	0.99907	0.1-500
			2	aminoadipic acid	162.0 / 98.0	7.03556	y = 0.06160 x + -0.06843	0.99938	0.1-500
			3	arginine	175.1 / 70.0	10.9778	y = 0.00824 x + 0.22177	0.99888	0.1-500
			4	asparagine	133.1 / 74.2	7.84446	y = 0.00610 x + 0.00190	0.99986	0.1-500
			5	aspartate	134.0 / 74.1	9.66085	y = 0.01409 x + -0.23803	0.99904	0.1-500
			6	choline	104.1 / 60.0	2.36836	y = 0.00209 x + -0.00333	0.99971	0.1-500
			7	citrulline	176.1 / 159.2	8.35029	y = 0.06787 x + 0.04037	0.99935	0.1-500
			8	creatine	132.1 / 90.0	6.06686	y = 0.01882 x + -0.02519	0.99956	0.1-500
			9	creatinine	114.1 / 44.0	2.09049	y = 2.01670 x + -0.05274	0.99898	0.1-500
			10	Cysteine	122.1 / 59.0	5.15938	y = 0.00257 x + -0.00111	0.99969	0.1-500
			11	Cystine	241.1 / 151.9	12.2991	y = 0.00293 x + 0.00257	0.99901	0.1-500
			12	glutamate	148.1 / 84.1	7.96644	y = 0.01295 x + 0.01621	0.99974	0.1-500
			13	Glutamine	147.0 / 84.1	7.5302	y = 0.01653 x + -0.01013	0.99933	0.1-500
			14	glycine	76.0 / 30.1	6.79361	y = 5.99563e-4 x + 0.00174	0.99999	0.1-500
			15	histidine	156.1 / 110.1	11.0251	y = 0.06852 x + -0.02109	0.99986	0.1-500
			16	hydroxyproline	132.1 / 67.9	6.08894	y = 0.01029 x + 0.01016	0.99985	0.1-500
			17	Isoleucine	132.1 / 86.2	3.58458	y = 0.01144 x + -0.00523	0.99945	0.1-500
			18	leucine	132.1 / 86.2	3.28669	y = 0.00980 x + 0.00391	0.99846	0.1-500
			19	lysine	147.1 / 84.0	11.4687	y = 0.00695 x + 0.02832	0.99994	0.1-500
			20	methionine	150.1 / 133.0	3.93447	y = 0.00299 x + 2.66362e-4	0.99893	0.1-500
			21	ornithine	133.1 / 70.1	11.6313	y = 0.01905 x + 0.14102	0.99986	0.1-500
			22	phenylalanine	166.1 / 103.1	3.19048	y = 0.06975 x + -0.03239	0.9994	0.1-500
			23	proline	116.1 / 70.1	4.53181	y = 0.00935 x + -0.00351	0.99803	0.1-500
			24	putrescine	89.0 / 72.0	10.7333	y = 0.21937 x + -2.85576	0.99983	0.1-500
			25	serine	106.0 / 60.0	7.59198	y = 0.00640 x + 0.02978	0.9987	0.1-500
			26	spermidine	146.2 / 72.2	12.6285	y = 0.00258 x + -0.01881	0.99807	0.1-500
			27	taurine	126.0 / 44.1	4.54601	y = 0.00169 x + 7.80419e-4	0.99949	0.1-500
			28	threonine	120.0 / 74.0	6.54013	y = 0.00478 x + 0.02331	0.99882	0.1-500
			29	tryptophan	205.1 / 146.3	3.22559	y = 0.17269 x + -0.10563	0.99945	0.1-500
			30	tyrosine	182.1 / 136.1	4.58187	y = 0.01410 x + 0.00146	0.99965	0.1-500
			31	valine	118.1 / 72.1	4.40371	y = 0.01149 x + 0.00632	0.99858	0.1-500
