# Supplementary material for: The Study of Yak Colostrum Nutritional Content Based on Foodomics
Source: Foods. 2023 Apr 19;12(8):1707. doi: 10.3390/foods12081707 (PMC10137867; doi:10.3390/foods12081707)
Supplement: Supplementary file 1 [file foods-12-01707-s001.zip › Table S4 The information of 69 DMs in positive ionization mode.xlsx]

## Sheet: C_vs_OM
ID
