# Supplementary material for: The Study of Yak Colostrum Nutritional Content Based on Foodomics
Source: Foods. 2023 Apr 19;12(8):1707. doi: 10.3390/foods12081707 (PMC10137867; doi:10.3390/foods12081707)
Supplement: Supplementary file 1 [file foods-12-01707-s001.zip › Table S6 The information of 46 KEGG pathways enriched by DMs.xlsx]

## Sheet: Enrichment
Pathway_Hierarchy1	Pathway_Hierarchy2	Map_ID	Map_Name	Test	TestAll	Ref	RefAll	Test_per	Ref_per	Over_Under	p.value	FDR	richFactor
Metabolism	Nucleotide metabolism	ko00240	Pyrimidine metabolism	10	84	65	5900	11.9048	1.1017	over	1.87807e-08	2.64808e-06	0.153846
Metabolism	Carbohydrate metabolism	ko00520	Amino sugar and nucleotide sugar metabolism	9	84	108	5900	10.7143	1.83051	over	1.93601e-05	0.00136489	0.0833333
Metabolism	Metabolism of terpenoids and polyketides	ko00908	Zeatin biosynthesis	5	84	39	5900	5.95238	0.661017	over	0.000204244	0.00959946	0.128205
Organismal Systems	Endocrine system	ko04922	Glucagon signaling pathway	4	84	26	5900	4.7619	0.440678	over	0.000450205	0.0158697	0.153846
Metabolism	Metabolism of other amino acids	ko00410	beta-Alanine metabolism	4	84	32	5900	4.7619	0.542373	over	0.0010148	0.0285655	0.125
Environmental Information Processing	Membrane transport	ko02060	Phosphotransferase system (PTS)	5	84	57	5900	5.95238	0.966102	over	0.00121555	0.0285655	0.0877193
Metabolism	Nucleotide metabolism	ko00230	Purine metabolism	6	84	95	5900	7.14286	1.61017	over	0.00220119	0.0443382	0.0631579
Metabolism	Carbohydrate metabolism	ko00020	Citrate cycle (TCA cycle)	3	84	20	5900	3.57143	0.338983	over	0.00266463	0.0469642	0.15
Environmental Information Processing	Membrane transport	ko02010	ABC transporters	7	84	137	5900	8.33333	2.32203	over	0.00319241	0.0500145	0.0510949
Environmental Information Processing	Signal transduction	ko04024	cAMP signaling pathway	3	84	25	5900	3.57143	0.423729	over	0.00510766	0.0575387	0.12
Organismal Systems	Nervous system	ko04724	Glutamatergic synapse	2	84	8	5900	2.38095	0.135593	over	0.00530498	0.0575387	0.25
Organismal Systems	Aging	ko04211	Longevity regulating pathway	2	84	8	5900	2.38095	0.135593	over	0.00530498	0.0575387	0.25
Organismal Systems	Sensory system	ko04740	Olfactory transduction	2	84	8	5900	2.38095	0.135593	over	0.00530498	0.0575387	0.25
Organismal Systems	Nervous system	ko04727	GABAergic synapse	2	84	9	5900	2.38095	0.152542	over	0.00675787	0.0680614	0.222222
Environmental Information Processing	Signal transduction	ko04022	cGMP-PKG signaling pathway	2	84	10	5900	2.38095	0.169492	over	0.00836962	0.0710592	0.2
Organismal Systems	Endocrine system	ko04928	Parathyroid hormone synthesis, secretion and action	2	84	10	5900	2.38095	0.169492	over	0.00836962	0.0710592	0.2
Metabolism	Metabolism of cofactors and vitamins	ko00770	Pantothenate and CoA biosynthesis	3	84	30	5900	3.57143	0.508475	over	0.00856742	0.0710592	0.1
Metabolism	Amino acid metabolism	ko00360	Phenylalanine metabolism	4	84	60	5900	4.7619	1.01695	over	0.0101825	0.0761066	0.0666667
Organismal Systems	Sensory system	ko04742	Taste transduction	3	84	32	5900	3.57143	0.542373	over	0.0102555	0.0761066	0.09375
Metabolism	Carbohydrate metabolism	ko00630	Glyoxylate and dicarboxylate metabolism	4	84	62	5900	4.7619	1.05085	over	0.0114021	0.0803846	0.0645161
Organismal Systems	Endocrine system	ko04927	Cortisol synthesis and secretion	2	84	12	5900	2.38095	0.20339	over	0.012051	0.0809136	0.166667
Environmental Information Processing	Signal transduction	ko04340	Hedgehog signaling pathway	1	84	1	5900	1.19048	0.016949	over	0.0142373	0.0912481	1
Metabolism	Carbohydrate metabolism	ko00500	Starch and sucrose metabolism	3	84	37	5900	3.57143	0.627119	over	0.0152694	0.0920027	0.0810811
Organismal Systems	Immune system	ko04611	Platelet activation	2	84	14	5900	2.38095	0.237288	over	0.0163125	0.0920027	0.142857
Organismal Systems	Endocrine system	ko04923	Regulation of lipolysis in adipocytes	2	84	14	5900	2.38095	0.237288	over	0.0163125	0.0920027	0.142857
Organismal Systems	Circulatory system	ko04270	Vascular smooth muscle contraction	2	84	16	5900	2.38095	0.271186	over	0.0211193	0.114532	0.125
Organismal Systems	Excretory system	ko04964	Proximal tubule bicarbonate reclamation	2	84	17	5900	2.38095	0.288136	over	0.0237167	0.117885	0.117647
Organismal Systems	Endocrine system	ko04924	Renin secretion	2	84	17	5900	2.38095	0.288136	over	0.0237167	0.117885	0.117647
Metabolism	Energy metabolism	ko00720	Carbon fixation pathways in prokaryotes	3	84	44	5900	3.57143	0.745763	over	0.0242459	0.117885	0.0681818
Cellular Processes	Cell growth and death	ko04111	Cell cycle - yeast	1	84	2	5900	1.19048	0.033898	over	0.0282743	0.117953	0.5
Organismal Systems	Aging	ko04213	Longevity regulating pathway - multiple species	1	84	2	5900	1.19048	0.033898	over	0.0282743	0.117953	0.5
Organismal Systems	Environmental adaptation	ko04710	Circadian rhythm	1	84	2	5900	1.19048	0.033898	over	0.0282743	0.117953	0.5
Organismal Systems	Excretory system	ko04962	Vasopressin-regulated water reabsorption	1	84	2	5900	1.19048	0.033898	over	0.0282743	0.117953	0.5
Organismal Systems	Digestive system	ko04974	Protein digestion and absorption	3	84	47	5900	3.57143	0.79661	over	0.0287996	0.117953	0.0638298
Organismal Systems	Nervous system	ko04723	Retrograde endocannabinoid signaling	2	84	19	5900	2.38095	0.322034	over	0.0292791	0.117953	0.105263
Metabolism	Carbohydrate metabolism	ko00053	Ascorbate and aldarate metabolism	3	84	49	5900	3.57143	0.830508	over	0.0320702	0.125608	0.0612245
Metabolism	Amino acid metabolism	ko00260	Glycine, serine and threonine metabolism	3	84	50	5900	3.57143	0.847458	over	0.0337755	0.128712	0.06
Metabolism	Global and overview maps	ko01230	Biosynthesis of amino acids	5	84	128	5900	5.95238	2.16949	over	0.0351459	0.13041	0.0390625
Metabolism	Global and overview maps	ko01100	Metabolic pathways	48	84	2764	5900	57.1429	46.8475	over	0.0364648	0.131572	0.0173661
Environmental Information Processing	Signaling molecules and interaction	ko04080	Neuroactive ligand-receptor interaction	3	84	52	5900	3.57143	0.881356	over	0.0373254	0.131572	0.0576923
Organismal Systems	Endocrine system	ko04925	Aldosterone synthesis and secretion	2	84	22	5900	2.38095	0.372881	over	0.0384835	0.132346	0.0909091
Metabolism	Energy metabolism	ko00710	Carbon fixation in photosynthetic organisms	2	84	23	5900	2.38095	0.389831	over	0.0417663	0.134955	0.0869565
Organismal Systems	Environmental adaptation	ko04714	Thermogenesis	2	84	23	5900	2.38095	0.389831	over	0.0417663	0.134955	0.0869565
Cellular Processes	Cell growth and death	ko04113	Meiosis - yeast	1	84	3	5900	1.19048	0.050847	over	0.0421137	0.134955	0.333333
Metabolism	Metabolism of terpenoids and polyketides	ko01053	Biosynthesis of siderophore group nonribosomal peptides	2	84	24	5900	2.38095	0.40678	over	0.0451504	0.138396	0.0833333
Organismal Systems	Endocrine system	ko04913	Ovarian steroidogenesis	2	84	24	5900	2.38095	0.40678	over	0.0451504	0.138396	0.0833333
